# Supplementary material for: Glycosylation-mediated phenylpropanoid partitioning in Populus tremuloides cell cultures
Source: BMC Plant Biol. 2009 Dec 29;9:151. doi: 10.1186/1471-2229-9-151 (PMC2808312; doi:10.1186/1471-2229-9-151)
Supplement: Additional file 2 — List of differentially expressed ESTs in salicyl alcohol-fed cells. ESTs with an expression ratio greater than 1.3 in salicyl alcohol-fed cells relative to unfed cells. [file 1471-2229-9-151-S2.XLS]

## Sheet: AdditionalFile2
EST ID	Expression Ratio (fed/control cells)	Adjusted p-value	GenBank	Putative function	JGI Populus gene model
MTU6CR.P6.H02	8.17541	1.1e-05	CA927256	Peroxidase	estExt_fgenesh4_pm.C_870009
MTU6TR.P1.H11	4.37497	5.38e-05	CA928378	Glutathione S-transferase GST 18	grail3.0036009801
MTU6TR.P12.E08	3.13006	0.000118	CA927749	Dehydrin, stress-induced	estExt_fgenesh4_pg.C_LG_V1612
MTU6CR.P15.D02	2.98609	0.000181	CA926467	Hypothetical protein	eugene3.00020653
MTU6CR.P5.G03	2.90114	0.000194	CA927162	Serine/threonine protein kinase	estExt_fgenesh4_pg.C_LG_II2092
MTU6CR.P6.E04	2.76536	8.04e-05	CA927225	Osmotin-like protein	eugene3.00010887
MTU6CR.P18.H10	2.62326	0.00356	CA926768	Pollen Ole e 1 allergen and extensin family protein	eugene3.00040501
MTU3TS.P2.E04	2.60642	0.000253	CA934076	Cysteine proteinase , NtCP23-like	grail3.0028002001
MTU5CS.P10.F12	2.5502	0.000197	CA932261	Hypothetical protein	estExt_fgenesh4_pg.C_LG_I1877
MTU4CA.P24.D01	2.52892	0.0007	CA930590	Formate dehydrogenase	estExt_fgenesh4_pg.C_LG_XIV1000
MTU4TA.P27.E11	2.50099	0.00197	CA932151	Proline-rich protein	grail3.0124004401
MTU2CA.P15.C03	2.48692	0.000194	CA929538	Ethylene-responsive transciptional coactivator-like protein	grail3.0020003201
MTU2CA.P13.F06	2.46909	2.06e-06	CA929429	No given name	fgenesh4_pg.C_scaffold_149650000
MTU6CR.P8.C04	2.46606	1.1e-05	CA927375	Oxidoreductases.	estExt_fgenesh4_pm.C_860049
MTU5CS.P8.A07	2.4563	0.000986	CA933435	Retroelement pol polyprotein, putative	gw1.XIII.1471.1
MTU5TS.P23.F04	2.43893	0.000194	CA934773	No given name	estExt_Genewise1_v1.C_LG_XIV3201
MTU6CR.P2.A04	2.43796	1.1e-05	CA926856	Putative blue copper protein precursor	gw1.XVIII.171.1
MTUNUL1.P58.G08	2.36203	1.04e-06	DY801212	Serine/threonine protein kinase	eugene3.00081200
MTU6CR.P16.B11	2.34845	1.1e-05	CA926537	Transcription coactivator	grail3.0085002501
MTU6CR.P9.H05	2.33134	0.000107	CA927507	Arabinogalactan protein	grail3.0046017801
MTU6CR.P7.F01	2.22509	0.00109	CA927322	Cytochrome P450 81B1	gw1.40.1024.1
MTU6CR.P5.D11	2.21835	0.00482	CA927138	Pectin methylesterase	estExt_fgenesh4_pg.C_LG_XI0229
MTU5CS.P17.A12	2.2167	0.00342	CA932759	Acid beta-fructofuranosidase precursor	estExt_fgenesh4_pg.C_LG_III0902
MTU6CR.P1.C10	2.21125	0.00032	CA926800	Mannitol dehydrogenase	eugene3.20690001
MTUNUL1.P37.F12	2.18098	0.00296	DV465301	No given name	grail3.0018037001
MTU5CS.P7.G01	2.17799	0.00734	CA933414	Vacuolar invertase, beta-fructofuranosidase	estExt_fgenesh4_pg.C_LG_III0902
MTU2TA.P6.A04	2.15546	8.35e-05	CA931337	Fibrillarin and related nucleolar RNA-binding proteins	fgenesh4_pg.C_LG_I001869
MTU5TS.P23.G03	2.13239	3.14e-05	CA934782	N-acetyltransferase	grail3.0053004202
MTU6CR.P17.A06	2.0871	0.0101	CA926608	Germin-like protein	estExt_fgenesh4_pm.C_LG_XIII0003
MTU6TR.P2.F05	2.07099	0.00372	CA928434	HR-induced protein 4	estExt_fgenesh4_pg.C_LG_XVII0326
MTU2CA.P11.B03	2.03625	0.00736	CA929253	Cold stress protein SRC1	grail3.0065006504
MTU6TR.P13.C02	2.02453	1.36e-05	CA927811	Malate synthase	fgenesh4_pg.C_LG_XV000664
MTU5CS.P13.G10	1.98682	8.04e-05	CA932502	Endo-1,3-1,4-beta-D-glucanase, putative	estExt_fgenesh4_pg.C_LG_VIII1798
MTU6CR.P15.D05	1.986	0.000685	CA926469	Germin-like protein	gw1.131.45.1
MTU6CR.P14.E01	1.98419	0.000107	CA926388	Thioredoxin h	estExt_fgenesh4_pg.C_LG_V1461
MTU3TS.P12.H07	1.97479	2.71e-06	CA933803	FOG: Predicted E3 ubiquitin ligase	eugene3.00061340
MTU5TS.P24.E01	1.97391	8.86e-05	CA934835	Leucine-rich repeat family protein	estExt_Genewise1Plus.C_LG_XVIII1803
MTU6TR.P9.C09	1.96909	0.00191	CA928997	Pectinesterase.	estExt_fgenesh4_pg.C_LG_XI0229
MTU5CS.P17.G10	1.9606	0.000983	CA932815	Epimerase, putative	estExt_fgenesh4_pg.C_LG_I2408
MTU2CA.P13.A01	1.95953	1.12e-05	CA929380	UDP-glucosyltransferase	eugene3.00101302
MTU5CS.P16.D07	1.94843	0.000872	CA932708	Quinone oxidoreductase	estExt_fgenesh4_pg.C_290219
MTU6TR.P10.D09	1.93974	1.38e-05	CA927569	FOG: PPR repeat	eugene3.00002233
MTU6TR.P3.H08	1.93481	1.1e-05	CA928544	Late embryogenesis abundant protein. Putative	gw1.IX.774.1
MTU7TL.P11.F10	1.91898	0.000283	CA924936	Splicing coactivator SRm160/300, subunit SRm300	eugene3.01660042
MTU6TR.P1.D06	1.9158	0.000746	CA928334	PPO3 polyphenol oxidase	eugene3.00110271
MTU4CA.P22.H06	1.9055	0.000693	CA930463	Cytochrome P450-dependent fatty acid hydroxylase	eugene3.07320002
MTU7TL.P4.A11	1.90492	0.0153	CA925638	Actin regulatory protein (Wiskott-Aldrich syndrome protein)	fgenesh4_pg.C_LG_V001079
MTU6CR.P11.H04	1.88155	0.000805	CA926255	Cysteine protease inhibitor	gw1.IX.4482.1
MTU7CL.P2.H06	1.86358	0.000132	CA924197	Malic enzyme	estExt_Genewise1_v1.C_LG_XVIII2568
MTU7CL.P4.B12	1.85844	0.00763	CA924311	ATP sulfurylase	grail3.0175000802
MTU4CA.P22.C07	1.83618	0.000291	CA930407	Calmodulin and related proteins (EF-Hand superfamily)	estExt_fgenesh4_pg.C_1800002
MTU4CA.P23.F01	1.81982	4.17e-05	CA930524	Glycosyltransferase	estExt_Genewise1Plus.C_LG_XVI0205
MTU6CR.P7.F09	1.81691	0.00352	CA927330	Mitochondrial processing peptidase beta subunit	estExt_Genewise1_v1.C_LG_XVII135
MTUNUL1.P3.A08	1.81281	0.00193	DV464640	Transcription factor of the Forkhead/HNF3 family	gw1.IV.177.1
MTU7CL.P2.B11	1.81178	0.000283	CA924144	Carbohydrate oxidase, antifungal	gw1.I.5965.1
MTU3TS.P8.H09	1.80938	0.000496	CA934527	RNA-binding protein, putative	estExt_fgenesh4_pg.C_LG_II2454
MTU7CL.P10.H05	1.80201	0.000714	CA923466	Pherophorin, actin binding protein	e_gw1.X.387.1
MTUNUL1.P62.A07	1.78046	0.000194	DY801429	RNA polymerase I transcription factor UAF	fgenesh4_pg.C_LG_VI000099
MTU7TL.P16.A02	1.77304	0.000446	CA925275	No given name	gw1.XIX.1633.1
MTU6CR.P3.F03	1.76468	4.17e-05	CA926991	Hypothetical protein	estExt_Genewise1_v1.C_LG_XI2337
MTU7CL.P7.G02	1.7621	0.000693	CA924602	Glutaredoxin, putative	gw1.I.2484.1
MTU4TA.P27.C06	1.743	0.00272	CA932131	Aconitase, aconitate hydratase (citrate hydro-lyase)	estExt_fgenesh4_pg.C_LG_II2062
MTU7CL.P10.C08	1.72889	0.00352	CA923423	No given name	gw1.XVI.3301.1
MTU6CR.P4.F11	1.72869	0.00352	CA927082	MAP kinase	gw1.XIX.2679.1
MTU3TS.P14.D04	1.72431	0.00141	CA933918	Aldehyde dehydrogenase 1	estExt_fgenesh4_pm.C_LG_II0915
MTU5CS.P13.E03	1.71445	1.38e-05	CA932476	Harpin-induced protein	gw1.VI.811.1
MTUNUL1.P5.G10	1.71409	0.000169	DV466373	Glycosyltransferase	estExt_Genewise1Plus.C_LG_XVI0205
MTU7CL.P7.A09	1.71056	0.00478	CA924549	Berberine bridge enzyme, FAD-linked oxidoreductase family	gw1.I.5965.1
MTUNUL1.P9.C02	1.6916	8.14e-05	DV466708	RNA binding protein (contains RRM repeats)	gw1.X.3198.1
MTU6CR.P10.F05	1.69144	0.000602	CA926153	Hypothetical protein	eugene3.00110945
MTU3TS.P4.H07	1.67248	0.00325	CA934234	Endoxyloglucan transferase	estExt_Genewise1_v1.C_LG_VIII210
MTU7TL.P6.H09	1.6642	0.000714	CA925868	Fibrillarin and related nucleolar RNA-binding proteins	eugene3.00002571
MTU6CR.P8.B08	1.65954	0.00938	CA927368	Exoglucanase	estExt_fgenesh4_pg.C_LG_XIX0430
MTU6TR.P16.E02	1.6452	0.000432	CA928076	Serine/threonine protein kinase	eugene3.00050536
MTUNUL1.P31.C05	1.64388	0.00499	DV464823	Predicted chitinase	grail3.0001024001
MTU4CA.P21.E07	1.6418	0.00684	CA930351	Rreceptor protein kinase, putative	grail3.0098007201
MTU5TS.P22.D10	1.62982	0.00185	CA934692	Calcium-responsive transcription coactivator	grail3.0001075101
MTU7CL.P3.D11	1.62878	0.000983	CA924243	Uncharacterized Cys-rich domain,	estExt_Genewise1_v1.C_LG_XI2194
MTU4CA.P21.G12	1.62129	0.00694	CA930376	Thaumatin-like protein PR-5b precursor	gw1.131.45.1
MTU2TA.P10.C02	1.61427	0.0033	CA930786	Inorganic diphosphatase	estExt_fgenesh4_pg.C_1520062
MTUNUL1.P4.D09	1.60817	0.00358	DV465500	Cobalamin synthesis protein	gw1.44.38.1
MTU6CR.P14.G02	1.60274	0.00041	CA926411	Quinone reductase	grail3.0093002201
MTU7CL.P8.F07	1.59709	0.00275	CA924676	No given name	estExt_Genewise1_v1.C_LG_XVII121
MTUNUL1.P45.A01	1.59323	0.00149	DV465925	PTRCMSRA4 methionine sulfoxide reductase type A, complete CDS, EST support	estExt_Genewise1_v1.C_2320013
MTU6CR.P15.F12	1.59051	0.00379	CA926497	No given name	estExt_Genewise1_v1.C_37910005
MTU6CR.P8.F06	1.58501	0.0225	CA927408	Enolase	eugene3.00151093
MTU6CR.P14.C11	1.57857	0.00109	CA926376	Glutathione reductase	estExt_Genewise1_v1.C_LG_III0933
MTU7TL.P11.A08	1.57493	0.00703	CA924890	No given name	eugene3.00061620
MTU5CS.P11.G03	1.57216	0.00445	CA932342	No given name	gw1.XVIII.3398.1
MTUNUL1.P32.H05	1.57027	0.00113	DV464949	CDP-alcohol phosphatidyltransferase/Phosphatidylglycerol-phosphate synthase	estExt_fgenesh4_pm.C_LG_VIII0154
MTUNUL1.P66.E10	1.57017	0.000714	DY801735	No given name	gw1.XIX.962.1
MTUNUL1.P12.B08	1.56927	0.0161	DV463134	No given name	estExt_fgenesh4_pg.C_LG_XVIII102
MTU7TL.P6.G04	1.56738	0.000735	CA925853	Senescencs-related protein, dihydroorotate dehydrogenase-like	gw1.XII.278.1
MTU5CS.P7.D01	1.56012	0.032	CA933386	Heat shock protein HSP80	eugene3.00013054
MTUNUL1.P1.G08	1.55096	0.00344	DV462950	No given name	estExt_Genewise1_v1.C_LG_XIII089
MTUNUL1.P24.H01	1.55036	0.000194	DV464232	No given name	estExt_fgenesh4_pg.C_LG_I1819
MTU3TS.P6.F09	1.55014	0.00255	CA934364	PTRCAT4 Cationic amino acid transporter ; uncomplete CDS ; no EST support	gw1.XIX.1175.1
MTU7TL.P6.C04	1.54581	0.000658	CA925817	Disease resistance protein (CC-NBS-LRR class), putative	estExt_fgenesh4_pg.C_LG_II1171
MTUNUL1.P30.E11	1.54122	0.00261	DV464765	SNARE protein SED5/Syntaxin 5	estExt_fgenesh4_pg.C_LG_X1705
MTU6TR.P15.G09	1.53797	0.000166	CA928020	Calcium-binding protein	eugene3.00070174
MTU5CS.P13.A08	1.53352	0.00105	CA932441	Endosomal membrane proteins, EMP70	estExt_Genewise1_v1.C_LG_XIV3908
MTU3TS.P6.E09	1.53199	0.000629	CA934353	Predicted membrane protein, contains DoH and Cytochrome b-561/ferric reductase transmembrane domains	gw1.II.2836.1
MTU2TA.P6.C02	1.52992	0.004	CA931355	Heat shock protein HSP83	eugene3.00440247
MTU5CS.P13.A04	1.52905	0.000968	CA932437	F-box protein family, putative	eugene3.00020650
MTU6CR.P14.G10	1.52875	0.0158	CA926419	Cell cycle-regulated histone H1-binding protein	fgenesh4_pg.C_LG_VII000988
MTUNUL1.P24.E02	1.52418	0.00703	DV464206	Cysteine proteinase Cathepsin L	estExt_fgenesh4_pg.C_LG_XI0788
MTU7TL.P8.C05	1.52257	0.00116	CA925962	S-adenosylmethionine decarboxylase	gw1.IV.4194.1
MTU5CS.P4.B07	1.52125	0.0161	CA933154	Glyceraldehyde 3-phosphate dehydrogenase	estExt_fgenesh4_pg.C_LG_X0484
MTU2CA.P6.F04	1.52055	0.00713	CA930066	No given name	gw1.XII.99.1
MTU5CS.P12.B07	1.52034	0.0126	CA932376	Translation initiation factor 5A	estExt_fgenesh4_pm.C_LG_XVIII035
MTU4CA.P21.E03	1.51988	0.0131	CA930347	No given name	grail3.0438000501
MTU5CS.P8.E07	1.51522	0.00272	CA933472	Translation initiation factor 5A	estExt_Genewise1_v1.C_LG_VI0968
MTU6CR.P10.A03	1.5129	0.0124	CA926096	DNA-binding protein	fgenesh4_pg.C_LG_X000688
ADC	1.51173	0.00404	NA	Arginine decarboxylase (ADC, partial)	NA
MTU7TL.P10.B12	1.5093	0.00264	CA924833	Serine carboxypeptidases	estExt_fgenesh4_pg.C_LG_II2501
MTUNUL1.P37.F09	1.50584	0.0204	DV465298	No given name	estExt_Genewise1Plus.C_LG_XVIII3135
MTU2CA.P2.D03	1.5038	0.00217	CA929761	ATP-dependent RNA helicase, putative	gw1.I.6556.1
MTU3TS.P13.B07	1.50016	0.0138	CA933820	Metallothionein-like protein	eugene3.00091335
MTU5CS.P5.D05	1.49986	0.0095	CA933238	Pectinacetylesterase	eugene3.00030191
MTU5CS.P16.A03	1.49673	0.000496	CA932674	Cysteine proteinase, Papain-like isoform I	grail3.0045008602
MTUNUL1.P21.C01	1.49393	0.000432	DV463935	Alpha/beta hydrolase	gw1.III.2727.1
MTU6TR.P3.B05	1.48926	0.00105	CA928474	Ankyrin protein, putative	estExt_Genewise1_v1.C_LG_VII1503
MTU6TR.P17.C02	1.48801	0.00694	CA928141	MgATP-energized glutathione S-conjugate pump	estExt_fgenesh4_pg.C_LG_XI0622
MTUNUL1.P19.D11	1.48712	0.0128	DV463707	Alternative splicing factor ASF/SF2 (RRM superfamily)	gw1.XV.140.1
MTU6CR.P6.E06	1.48476	0.000629	CA927227	Ubiquitin-protein ligase	estExt_Genewise1_v1.C_LG_II1034
MTU6CR.P16.G06	1.48356	0.000553	CA926587	Chitinase, class I, glycosyl hydrolase family 19, Putative	estExt_fgenesh4_pm.C_LG_XIV0394
MTU7CL.P3.F09	1.4829	0.022	CA924262	No given name	eugene3.00031305
MTU6CR.P11.C07	1.47999	0.00344	CA926209	Aldehyde dehydrogenase RF2C	fgenesh4_pm.C_LG_XVIII000233
MTUNUL1.P9.C05	1.47741	0.00196	DV466711	Basic helix-loop-helix dimerisation region bHLH,	eugene3.00130068
MTU2TA.P10.E10	1.47663	0.00283	CA930810	60S ribosomal protein L10	grail3.0189002602
MTU4TA.P26.D09	1.47617	0.0125	CA932062	Trehalose-6-phosphate synthase	grail3.0010065002
MTU2CA.P11.E09	1.47361	0.0199	CA929283	Superoxide dismutase [Cu-Zn]	eugene3.00700152
MTU2TA.P11.D02	1.46822	0.00347	CA930868	Expressed protein	grail3.0082000101
MTU6TR.P10.B08	1.4654	0.00466	CA927547	Zinc-finger protein 1	gw1.I.4086.1
MTU7TL.P3.A04	1.46146	0.00277	CA925548	P-glycoprotein, putative, multidrug resistance	estExt_Genewise1_v1.C_LG_II3719
MTUNUL1.P7.E11	1.45636	0.00332	DV466585	Expressed protein	fgenesh4_pg.C_LG_X001343
MTU6CR.P18.A10	1.45626	0.00347	CA926691	Dehydroquinase shikimate dehydrogenase	estExt_Genewise1_v1.C_700420
MTU6TR.P10.A10	1.45127	0.00747	CA927539	Cytochrome c oxidase subunit Vb, putative	eugene3.00011055
MTU2CA.P14.F08	1.44954	0.00241	CA929498	Vacuolar ATPase subunit B	estExt_fgenesh4_pg.C_LG_IX0294
MTU2CA.P8.F12	1.44825	0.00371	CA930220	No given name	eugene3.00010639
MTUNUL1.P10.C04	1.44684	0.00445	DV462989	Fructose-1,6-bisphosphatase	estExt_fgenesh4_pg.C_LG_VIII0539
MTU3TS.P14.E12	1.44635	0.0153	CA933933	CBS domain containing protein	eugene3.00131316
MTU7CL.P13.H03	1.44592	0.00153	CA923698	Matched to intron	e_gw1.X.5860.1
MTU4TA.P25.G09	1.44585	0.0125	CA932013	Polyubiquitin 6	eugene3.00280152
MTU6CR.P4.F09	1.44362	0.00703	CA927080	Radixin, moesin and related proteins of the ERM family	estExt_fgenesh4_pg.C_LG_XIX1009
MTU6CR.P6.E02	1.44242	0.00296	CA927223	Nodulin-like protein	gw1.28.781.1
MTU5CS.P16.B12	1.44178	0.00459	CA932690	Cysteine proteinase	estExt_fgenesh4_pg.C_LG_II0263
MTU2TA.P11.E06	1.44151	0.0241	CA930880	Polyubiquitin	grail3.0064002701
MTU4CA.P22.C01	1.44016	0.0095	CA930403	Transaldolase	grail3.0047006401
MTUNUL1.P3.G06	1.43498	0.00427	DV464703	Octicosapeptide/Phox/Bem1p (PB1) domain-containing protein	eugene3.00002377
MTU6CR.P1.D02	1.43425	0.0195	CA926804	Heat shock protein HSP80	eugene3.00013054
MTU5TS.P22.A10	1.4303	0.0214	CA934666	Aspartyl protease	eugene3.00160658
MTU7TL.P12.B11	1.42837	0.00394	CA924982	ADP-ribosyltransferase, Poly(ADP-ribose) polymerase	estExt_fgenesh4_pm.C_LG_II0193
MTU4TA.P24.F06	1.42538	0.0311	CA931924	Aquaporin PIP1-3	estExt_Genewise1_v1.C_LG_III0271
MTUNUL1.P4.C09	1.42057	0.00734	DV465491	FOG: RRM domain	estExt_Genewise1_v1.C_LG_IV0527
MTU7TL.P15.G09	1.42037	0.000346	CA925266	No given name	estExt_fgenesh4_pg.C_LG_XVIII045
MTU6TR.P13.G01	1.41636	0.00938	CA927851	Polyubiquitin	grail3.0064002701
MTU4CA.P21.E01	1.41358	0.00619	CA930345	Glutathione reductase	estExt_Genewise1_v1.C_LG_III0933
MTU5CS.P12.A10	1.41262	0.00069	CA932369	polyubiquitin	estExt_fgenesh4_pg.C_LG_VII0225
MTU4CA.P22.F11	1.41239	0.000805	CA930444	No given name	estExt_fgenesh4_pm.C_LG_X0585
MTU7TL.P16.A05	1.41226	0.00482	CA925278	calcineurin-like phosphoesterase family protein	eugene3.00101510
MTUNUL1.P8.E01	1.41152	0.0237	DV466653	Phospholipid scramblase	grail3.0132003001
MTU2CA.P1.C06	1.41043	0.00325	CA929689	Hexameric polyubiquitin	estExt_fgenesh4_pm.C_LG_XI0348
MTUNUL1.P2.B10	1.40629	0.0138	DV463768	Expansin, alpha	grail3.0095006501
MTU7TL.P17.D10	1.40433	0.0127	CA925381	Purple acid phosphatase	estExt_fgenesh4_pg.C_LG_XIII0422
MTU7TL.P15.G10	1.40379	0.00424	CA925267	Copper chaperone	fgenesh4_pg.C_LG_VIII001833
MTUNUL1.P9.E12	1.40186	0.0123	DV466737	Prenylated rab acceptor 1	eugene3.00700052
MTU2TA.P6.A06	1.39856	0.00799	CA931339	B12D, senescence up-regulated protein	estExt_Genewise1_v1.C_LG_XII0924
MTUNUL1.P10.F01	1.39819	0.00113	DV463013	Predicted divalent cation transporter	grail3.0032012901
MTU6CR.P13.B08	1.398	0.00614	CA926280	Translocase subunit, mitochondrial import inner membrane	eugene3.00081642
MTU5TS.P25.G12	1.39798	0.00614	CA934921	Putative steroid membrane receptor Hpr6.6/25-Dx	grail3.0079006701
MTUNUL1.P7.A11	1.39418	0.0163	DV466547	Putative steroid membrane receptor Hpr6.6/25-Dx	grail3.0005057001
MTU4CA.P23.E04	1.39361	0.01	CA930516	Heat shock protein HSP70 2	estExt_fgenesh4_pm.C_LG_VIII0195
MTU7TL.P14.D06	1.39283	0.00885	CA925165	Light-inducible protein	grail3.0023033701
MTU6TR.P18.D01	1.3865	0.0113	CA928242	Putative transcription factor HALR/MLL3, involved in embryonic development	fgenesh4_pg.C_LG_IX000110
MTU5CS.P10.A11	1.38634	0.0212	CA932213	Nuclear pore complex, rNpl4 component (sc Npl4)	estExt_Genewise1_v1.C_LG_XIV2767
MTUNUL1.P9.A07	1.385	0.00328	DV466690	Subtilisin-related protease/Vacuolar protease B	estExt_Genewise1_v1.C_LG_II0461
MTU7TL.P4.H12	1.3847	0.00237	CA925709	Gamma-aminobutyrate transaminase subunit isozyme 1	estExt_fgenesh4_pm.C_LG_XVI0040
MTU7TL.P10.F07	1.38453	0.0224	CA924870	Heavy metal transport/detoxification protein	grail3.0028019701
MTUNUL1.P9.E07	1.3843	0.00911	DV466733	Ubiquitin and ubiquitin-like proteins	estExt_fgenesh4_pm.C_LG_XI0348
MTU6TR.P6.B01	1.38372	0.00569	CA928727	Vacuolar ATPase subunit B	estExt_fgenesh4_pg.C_LG_IX0294
MTUNUL1.P46.A04	1.38296	0.0238	DV465998	DNA polymerase delta processivity factor (proliferating cell nuclear antigen)	estExt_Genewise1_v1.C_LG_I1046
MTUNUL1.P3.G11	1.38026	0.028	DV464706	Ubiquitin and ubiquitin-like proteins	eugene3.00040082
MTU6CR.P5.H07	1.37937	0.00331	CA927177	Arginine decarboxylase 1	estExt_Genewise1_v1.C_LG_IV0804
MTU4CA.P24.A10	1.3788	0.0194	CA930564	Predicted membrane protein	gw1.VI.820.1
MTU2CA.P10.H11	1.37847	0.017	CA929238	Heat shock protein HSP82	grail3.0024002401
MTU6CR.P7.F06	1.37764	0.0095	CA927327	Heat shock protein HSP70 2	eugene3.00080489
MTU5CS.P13.F12	1.37675	0.00427	CA932493	Glycerophosphoryl diester phosphodiesterase	grail3.0032006002
MTU2TA.P10.B07	1.37556	0.000446	CA930781	Polyubiquitin	eugene3.00002208
MTU4TA.P25.E11	1.3748	0.0307	CA931994	Glucan endo-1,3-beta-D-glucosidase.	gw1.164.62.1
GR1(psu)	1.37447	0.0357	NA	sequence not confirmed	gw1.I.1500.1
MTU2TA.P6.A11	1.37352	0.0091	CA931344	Ubiquitin-conjugating enzyme E2	estExt_fgenesh4_pm.C_LG_XIX0117
MTU2TA.P11.F07	1.37341	0.00288	CA930890	Phosphoenolpyruvate carboxylase	estExt_Genewise1_v1.C_1460016
MTU5CS.P16.E04	1.37296	0.00283	CA932716	Tumor differentially expressed (TDE) protein	eugene3.00010166
MTU6TR.P17.E04	1.37158	0.0066	CA928166	Short-chain dehydrogenase/reductase family protein	estExt_Genewise1_v1.C_5220001
MTU4CA.P23.A07	1.37078	0.0174	CA930476	Aminopeptidase, putative	estExt_fgenesh4_pm.C_LG_III0416
MTU6TR.P11.C10	1.36926	0.00372	CA927639	Heat shock protein	eugene3.00011119
MTU3TS.P2.E08	1.36892	0.0258	CA934079	No given name	eugene3.00080044
MTU5CS.P16.G10	1.36808	0.0171	CA932737	Cathepsin B-like cysteine proteinase	grail3.0039026901
MTU6CR.P17.F04	1.36674	0.0264	CA926658	Sb21 mRNA fibrillarin protein, mRNA methylation	fgenesh4_pm.C_LG_XV000479
MTUNUL1.P3.D12	1.36586	0.01	DV464674	Lysophospholipase	gw1.122.203.1
MTU7TL.P14.A11	1.3654	0.00515	CA925145	Ubiquitin	eugene3.00080332
MTU6CR.P14.C06	1.36482	0.028	CA926371	Uncharacterized conserved protein	gw1.XV.1742.1
MTUNUL1.P25.D10	1.36277	0.0282	DV464272	FOG: Predicted E3 ubiquitin ligase	fgenesh4_pg.C_LG_VI001434
MTU2TA.P7.F06	1.36127	0.034	CA931464	CuZn-superoxide dismutase, putative	estExt_Genewise1_v1.C_LG_XIII1233
MTU3TS.P8.D07	1.36011	0.0177	CA934491	Mannan endo-1,4-beta-mannosidase	grail3.0019022001
MTUNUL1.P46.B10	1.35987	0.0307	DV466011	Matched to intron	eugene3.00150383
MTU5CS.P17.D08	1.35865	0.00749	CA932788	Photoreceptor-interacting protein, putative	grail3.0062004202
MTUNUL1.P37.F06	1.35823	0.0321	DV465295	Cysteine proteinase Cathepsin F	grail3.0045008602
MTU7TL.P8.F12	1.35722	0.00352	CA925996	20S proteasome beta subunit A	grail3.0164005201
MTU7TL.P15.C08	1.35721	0.0177	CA925228	Phosphoglycerate kinase	estExt_fgenesh4_pm.C_LG_VIII0335
MTU6TR.P13.C09	1.35564	0.0125	CA927818	FOG: RRM domain	eugene3.00060244
MTU2TA.P8.F10	1.3552	0.0115	CA931535	Serine protease, subtilisin-like	eugene3.00041341
RUB1(psu)	1.35455	0.0199	NA	sequence not confirmed	gw1.IV.3246.1
MTU6TR.P1.F10	1.35366	0.0128	CA928358	60S ribosomal protein L12	estExt_fgenesh4_kg.C_LG_VI0025
MTU6CR.P17.B06	1.35257	0.0199	CA926620	60S ribosomal protein L5, putative	eugene3.00041113
MTU5CS.P9.D11	1.35012	0.0102	CA933550	Serine carboxypeptidase II-2	fgenesh4_pg.C_LG_XVIII000903
MTU6CR.P6.E11	1.3496	0.0118	CA927232	Transaldolase	grail3.0008017101
MTU5CS.P1.B12	1.34751	0.0195	CA932921	Vacuolar ATP synthase subunit d 1, putative	estExt_fgenesh4_pg.C_LG_XVII0338
MTU6TR.P1.A05	1.34519	0.0289	CA928301	Malate dehydrogenase	estExt_Genewise1_v1.C_LG_I4975
MTUNUL1.P66.A06	1.34502	0.00747	DY801697	Protein of unknown function YGGT,	eugene3.00002556
MTU6TR.P12.F10	1.34456	0.0019	CA927763	Ribosomal protein	fgenesh4_pg.C_LG_XII001104
MTU6TR.P15.F05	1.34417	0.00352	CA928006	G-protein beta subunit	gw1.XIV.3145.1
MTU6TR.P11.E11	1.34349	0.0288	CA927663	60S ribosomal protein L35	estExt_fgenesh4_kg.C_LG_VI0058
MTU5CS.P13.E10	1.34236	0.00651	CA932483	No given name	gw1.X.1196.1
MTU4TA.P23.G04	1.34209	0.0281	CA931854	Mutator-like transposase	gw1.IX.450.1
SOD1(psu)	1.34193	0.0226	NA	sequence not confirmed	gw1.V.3253.1
MTU2CA.P7.B11	1.34062	0.0288	CA930108	Predicted membrane protein, EST support	gw1.I.7624.1
MTUNUL1.P32.B12	1.33974	0.034	DV464891	Poly(A)-specific exoribonuclease PARN	gw1.I.2363.1
MTU2TA.P3.F02	1.33947	0.016	CA931195	Tocopherol cyclase (virE syn)	gw1.XVIII.1253.1
MTU6CR.P5.B03	1.33889	0.00368	CA927112	Alcohol dehydrogenase	eugene3.00012162
MTU6TR.P13.D04	1.33877	0.00707	CA927823	Polyubiquitin	estExt_fgenesh4_pg.C_188960001
MTU5CS.P10.C09	1.33745	0.0103	CA932229	Sucrose synthase	estExt_fgenesh4_pg.C_280066
MTU5CS.P14.A11	1.33744	0.0103	CA932522	17 beta-hydroxysteroid dehydrogenase type 3, HSD17B3	gw1.V.3913.1
PCBERL/IFR1(psu)	1.3365	0.00272	NA	sequence not confirmed	eugene3.22230002
MTU6CR.P15.C03	1.33638	0.00445	CA926456	Reversibly glycosylatable polypeptide	eugene3.00080911
MTU2TA.P7.B04	1.33507	0.0244	CA931424	2,3-bisphosphoglycerate-independent phosphoglycerate mutase (Phosphoglyceromutase)	estExt_fgenesh4_pg.C_LG_XVI1334
MTU3TS.P11.C07	1.33482	0.0154	CA933702	Heat shock protein HSP, small	estExt_Genewise1_v1.C_LG_IX3982
MTU2TA.P5.C02	1.33429	0.0166	CA931286	60S ribosomal protein L10	grail3.0189002602
MTUNUL1.P34.H07	1.33379	0.0102	DV465093	Plant lipid transfer/seed storage/trypsin-alpha amylase inhibitor,	gw1.VI.1805.1
APX1(psu)	1.33321	0.03	NA	sequence not confirmed	estExt_fgenesh4_pm.C_LG_IV0530
MTU6CR.P11.A05	1.33295	0.0125	CA926185	Ankyrin-like protein	estExt_fgenesh4_pg.C_LG_V1395
MTU6CR.P11.B09	1.3323	0.0114	CA926200	Hexameric polyubiquitin	estExt_fgenesh4_pg.C_188960001
MTU2TA.P11.G01	1.33139	0.00789	CA930894	6-phosphogluconate dehydrogenase	estExt_fgenesh4_pm.C_LG_IV0341
MTU5CS.P14.H09	1.33051	0.00734	CA932585	Aquaporin, MIP family, PIP subfamily. CDS complete. EST support.	estExt_fgenesh4_pm.C_LG_XVI0408
MTU7CL.P8.H07	1.32992	0.00467	CA924695	F-box containing tubby family protein	grail3.0019021002
CESA1(psu)	1.32914	0.0123	NA	sequence not confirmed	NA
MTU7CL.P7.G09	1.32888	0.00445	CA924609	Vacuolar ATP synthase subunit 1/3/5	eugene3.00090426
MTU2TA.P10.B10	1.32823	0.0194	CA930783	Heat shock protein HSP70, dnaK-type molecular chaperone	gw1.261.46.1
AOS1(psu)	1.32791	0.0123	NA	sequence not confirmed	gw1.IV.4073.1
MTU5CS.P17.D06	1.32722	0.0206	CA932786	FYVE finger containing protein	gw1.II.3767.1
MTU7CL.P13.G06	1.3263	0.0108	CA923690	Epoxide hydrolase	estExt_Genewise1_v1.C_LG_X3886
MTU2CA.P1.C11	1.32414	0.0113	CA929693	Polyubiquitin	estExt_fgenesh4_pg.C_188960001
MTU2TA.P2.C07	1.32103	0.025	CA931111	Peroxidase	fgenesh4_pg.C_LG_I000100
MTU2CA.P15.B09	1.3194	0.0178	CA929534	Ethylene-responsive element binding factor	estExt_Genewise1_v1.C_LG_III1021
MTU6CR.P15.B02	1.3187	0.0214	CA926443	Vacuolar ATP synthase subunit E	estExt_fgenesh4_pg.C_LG_XIII0239
MTUNUL1.P36.C11	1.31794	0.015	DV465188	Trypsin	estExt_fgenesh4_pg.C_LG_XIV0270
MTUNUL1.P7.G08	1.31755	0.0233	DV466601	GRAS transcription factor,	gw1.186.21.1
DFR1(psu)	1.3173	0.0111	NA	sequence not confirmed	NA
MTU7TL.P12.H02	1.31705	0.00528	CA925038	FOG: Predicted E3 ubiquitin ligase	eugene3.00080805
MTU5TS.P21.G05	1.31698	0.0418	CA934645	Carbonic anhydrase 2	estExt_fgenesh4_kg.C_LG_X0015
MTU6CR.P10.A01	1.31627	0.0296	CA926094	Senescence-associated protein	estExt_Genewise1_v1.C_LG_VI2154
WRKY1(psu)	1.31611	0.0101	NA	sequence not confirmed	grail3.00005030601
MTU5CS.P17.E08	1.31564	0.00734	CA932796	Phosphoadenosine phosphosulfate reductase	eugene3.02650004
MTU6TR.P1.B04	1.31457	0.00941	CA928312	Malate dehydrogenase	estExt_Genewise1_v1.C_2730019
MTU6CR.P1.C05	1.31366	0.00786	CA926795	hybrid EST	estExt_fgenesh4_pg.C_LG_I0449
PGK	1.31221	0.00992	AY229874	Phosphoglycerate kinase (PGK, full-length cDNA)	eugene3.00080776
MTU7TL.P4.B05	1.31215	0.00272	CA925644	No given name	estExt_fgenesh4_pg.C_290181
MTU7CL.P13.D03	1.3119	0.00694	CA923657	Proteins containing regions of low-complexity	estExt_fgenesh4_pg.C_LG_X0744
MTU5CS.P14.H10	1.31127	0.00445	CA932586	Aspartic proteinase, cyprosin	estExt_fgenesh4_pm.C_LG_II0998
MTUNUL1.P8.A04	1.31106	0.0198	DV466614	UDP-glucuronosyl and UDP-glucosyl transferase	grail3.1094000101
MTU5CS.P15.D06	1.31025	0.0135	CA932624	TPR repeat,	estExt_fgenesh4_pg.C_LG_VI0496
MTU5TS.P25.C08	1.30874	0.0282	CA934886	Carboxyl-terminal peptidase, putative	gw1.148.161.1
MTUNUL1.P20.C07	1.30822	0.0355	DV463858	Aldo/keto reductase family proteins	estExt_Genewise1_v1.C_LG_XVI3242
MTU6TR.P15.F04	1.30631	0.000986	CA928005	40S ribosomal protein S7	estExt_Genewise1_v1.C_LG_XVI3171
MTU7TL.P13.A05	1.30618	0.0259	CA925050	Polyubiquitin	estExt_fgenesh4_pm.C_LG_XV0026
MTU7TL.P17.E01	1.30556	0.00886	CA925384	Protein kinases	grail3.0006064401
MTU6CR.P1.A04	1.30534	0.0141	CA926772	40S ribosomal protein S6	estExt_Genewise1_v1.C_LG_VII1719
MTU5CS.P12.H10	1.305	0.0111	CA932431	WD-40 repeat protein	grail3.0034002801
MTU4CA.P21.H06	1.30495	0.0137	CA930379	No given name	estExt_fgenesh4_pm.C_LG_XVIII029
MTU2TA.P2.E09	1.30314	0.0307	CA931124	Ribophorin I, putative	fgenesh4_pg.C_LG_X002036
IC3-NUL1	1.30294	0.0193	NA	Isochorismate lyase (ICL3)	eugene3.01500033
MTU5CS.P17.C12	1.30242	0.0375	CA932780	Nucleoid DNA-binding protein, putative	estExt_Genewise1_v1.C_LG_I7028
GAL1(psu)	1.30091	0.00935	NA	sequence not confirmed	NA
MTUNUL1.P2.G01	0.767998	0.0206	DV463813	Salt-sensitive 3'-phosphoadenosine-5'-phosphatase HAL2/SAL1	estExt_fgenesh4_pg.C_LG_IV0248
MTU5TS.P24.C10	0.767409	0.00966	CA934822	Beta-1,6-N-acetylglucosaminyltransferase, contains WSC domain	eugene3.00181056
MTU7CL.P4.A02	0.767252	0.0323	CA924290	Transferase	fgenesh4_pg.C_scaffold_1532000001
MTUNUL1.P32.E06	0.766583	0.0177	DV464918	Lipolytic enzyme, G-D-S-L,	estExt_fgenesh4_pm.C_LG_II1167
MTU6TR.P8.H06	0.766481	0.00945	CA928963	3-oxoacyl-[acyl-carrier protein] reductase	gw1.VIII.2033.1
MTU6TR.P16.G12	0.766338	0.00929	CA928107	No given name	grail3.0008046401
MTUNUL1.P58.C03	0.765477	0.0231	DY801169	No given name	estExt_fgenesh4_pg.C_1480040
MTUNUL1.P6.F06	0.765437	0.0294	DV466511	No given name	eugene3.139060001
MTU4TA.P21.E04	0.764606	0.00738	CA931677	Matched to LG_XIV:4447058-4447582	NA
MTU5TS.P25.D11	0.762359	0.00684	CA934895	Hypothetical protein	fgenesh4_pg.C_scaffold_97000010
MTUNUL1.P28.G05	0.761487	0.0224	DV464533	Peroxidase.	grail3.0064002301
MTU2TA.P11.H09	0.761162	0.0102	CA930910	Endoplasmic reticulum [ER]-type calcium ATPase (ECA) transporter	fgenesh4_pg.C_LG_IX001309
MTU7CL.P11.D02	0.759294	0.019	CA923508	Photosystem II stability/assembly factor	estExt_fgenesh4_pg.C_LG_VII0722
MTUNUL1.P27.C06	0.757281	0.0317	DV464418	Hypothetical protein	eugene3.00120387
MTU5TS.P25.G04	0.75702	0.017	CA934914	Protein kinases	grail3.0038008501
MTU3TS.P4.A07	0.75648	0.0163	CA934168	Histone H2B	gw1.X.2935.1
MTU6TR.P12.C10	0.755423	0.0153	CA927729	30S Ribosomal protein S1, mitochondrial	grail3.0107000401
MTU6TR.P14.A09	0.753933	0.0254	CA927879	Poly-A Binding Protein, putative	eugene3.00090670
MTUNUL1.P44.G10	0.753085	0.0262	DV465914	No given name	estExt_fgenesh4_pm.C_LG_XVIII016
MTU2CA.P13.D11	0.752275	0.00713	CA929414	Signal sequence receptor (SSR) alpha subunit, translocon-associated protein	eugene3.00041306
MTU5CS.P17.E01	0.751529	0.0275	CA932792	Hypersensitive-induced response protein	eugene3.00170326
MTU4TA.P24.A04	0.749928	0.0194	CA931874	Heat shock protein, low MW	estExt_fgenesh4_pg.C_LG_XVIII117
MTUNUL1.P6.C09	0.749746	0.0296	DV466487	IQ calmodulin-binding region,	gw1.XVI.1206.1
MTU4TA.P22.C08	0.749236	0.0285	CA931736	Transcription co-activator , putative	estExt_fgenesh4_pm.C_2010006
MTUNUL1.P32.D10	0.748264	0.024	DV464911	Protein kinase	fgenesh4_pm.C_LG_VI000611
MTUNUL1.P6.E09	0.747545	0.0308	DV466506	ATP-citrate lyase	grail3.0010034901
MTU6CR.P14.B01	0.746148	0.0271	CA926357	Heat shock protein, low M.W.	eugene3.00011624
MTU6TR.P8.C09	0.745758	0.0225	CA928911	Peptidylprolyl cis-trans isomerase, cyclophilin	grail3.0085000302
MTU7TL.P13.G04	0.745593	0.0158	CA925117	Glutamate synthase	estExt_fgenesh4_pg.C_LG_XV0172
MTUNUL1.P18.H11	0.745436	0.00928	DV463671	Mitochondrial translation initiation factor 2 (IF-2; GTPase)	estExt_fgenesh4_pg.C_LG_I3061
MTU2TA.P11.G11	0.745355	0.0224	CA930902	NomatchFound	NomatchFound
MTUNUL1.P44.E10	0.745345	0.0298	DV465896	Vesicle coat complex COPI, epsilon subunit	estExt_fgenesh4_pg.C_LG_XI1337
MTUNUL1.P27.B03	0.745286	0.0222	DV464408	GDCP1 P-protein 1, glycine decarboxylase complex, mitochondrial precursor	estExt_fgenesh4_pm.C_LG_VI0678
MTUNUL1.P50.F12	0.743453	0.0342	DY800606	Expansin, alpha	grail3.0010018901
MTUNUL1.P30.A08	0.743328	0.0197	DV464722	Uncharacterized membrane protein, predicted efflux pump	estExt_fgenesh4_pm.C_LG_XIV0126
MTU3TS.P13.E07	0.742596	0.0163	CA933853	Expansin	estExt_Genewise1_v1.C_LG_I1253
MTU7TL.P11.H12	0.742493	0.0282	CA924961	No given name	fgenesh4_pg.C_LG_XV000228
MTU5CS.P15.G03	0.741999	0.0235	CA932651	Reticulon	estExt_fgenesh4_pm.C_LG_I0339
MTU6CR.P13.H04	0.738546	0.0199	CA926340	Hypothetical protein	eugene3.00031873
MTU2TA.P7.A01	0.738098	0.0119	CA931411	Golgi transport complex protein, putative	estExt_Genewise1_v1.C_LG_V0666
MTU5CS.P17.C02	0.737503	0.0262	CA932771	CCCH-type Zn-finger protein	gw1.I.1805.1
MTU7CL.P7.C12	0.736097	0.0159	CA924570	WD-40 repeat family protein	fgenesh4_pg.C_LG_II002549
MTUNUL1.P27.F11	0.735533	0.0251	DV464450	No given name	fgenesh4_pg.C_scaffold_120000049
MTU7CL.P8.F03	0.735005	0.0175	CA924672	Protein kinase	eugene3.00181217
MTU7CL.P10.E07	0.733138	0.024	CA923443	Serine/threonine protein kinase	fgenesh4_pg.C_LG_XIX000864
MTU2CA.P15.H01	0.73307	0.0319	CA929585	Leucyl-tRNA synthetase, putative	eugene3.00860050
MTU6TR.P12.A07	0.732812	0.0357	CA927705	3-hydroxyisobutyryl-coenzyme A hydrolase	eugene3.00020542
MTU2CA.P3.C12	0.732525	0.0198	CA929832	NomatchFound	NomatchFound
MTU5CS.P2.B06	0.732033	0.0116	CA932997	Oxidoreductases.	estExt_Genewise1_v1.C_LG_VII0399
MTU2TA.P12.B11	0.731883	0.016	CA930922	Glutamate decarboxylase, putative	grail3.0044016002
MTUNUL1.P26.E12	0.731442	0.034	DV464369	Phosphoprotein/predicted coiled-coil protein	eugene3.01870018
MTU7CL.P6.A11	0.730862	0.0231	CA924470	Photosystem I reaction center subunit V	eugene3.00013110
MTUNUL1.P4.A08	0.730704	0.0345	DV465469	Homeobox protein	gw1.XIV.300.1
MTU7CL.P11.B05	0.725831	0.0353	CA923489	60S Ribosomal protein L3	estExt_fgenesh4_pm.C_LG_V0429
MTU6CR.P15.E10	0.725522	0.0213	CA926484	Histone H3	fgenesh4_kg.C_LG_XIV000011
MTUNUL1.P32.A09	0.724838	0.0198	DV464880	Lipoxygenase	estExt_fgenesh4_pg.C_1580006
MTU3TS.P2.B06	0.724574	0.00731	CA934050	Hydrolase, alpha/beta fold family	grail3.0010026002
MTU5CS.P15.A04	0.723847	0.0178	CA932591	No given name	grail3.0026015501
MTU4TA.P24.C04	0.723232	0.0274	CA931893	Disease resistance protein (CC-NBS-LRR class)	estExt_fgenesh4_pg.C_400229
MTU2CA.P6.E05	0.722869	0.0339	CA930058	UDP-N-acetylglucosamine pyrophosphorylase	eugene3.00020715
MTU5CS.P3.C09	0.722804	0.00858	CA933085	Sterol 24-C-methyltransferase	estExt_fgenesh4_pm.C_LG_I0739
MTU5CS.P15.G12	0.721791	0.0357	CA932659	Predicted membrane protein	eugene3.00181222
MTU4CA.P23.H05	0.72058	0.0344	CA930549	Ethylene-induced esterase, defense-related	gw1.IX.2042.1
MTUNUL1.P55.H02	0.719727	0.00818	DY800992	Ring-box protein	grail3.0037002301
MTUNUL1.P69.G03	0.718823	0.0331	DY801976	NADH:ubiquinone oxidoreductase, NDUFS4/18 kDa subunit	estExt_fgenesh4_pg.C_LG_VII1270
MTU5CS.P13.B11	0.715634	0.0066	CA932454	5-methyltetrahydropteroyltriglutamate-homocysteine S-methyltransferase	estExt_Genewise1_v1.C_LG_XIX1125
MTUNUL1.P40.H08	0.715477	0.0309	DV465618	MBD907 possible methyl binding domain protein - weak homology; high e value for domain tentatively designated as MBD907	fgenesh4_pg.C_LG_XVIII001112
MTU2CA.P3.H10	0.714653	0.0168	CA929875	No given name	grail3.0018017101
MTU6CR.P8.G05	0.714486	0.000899	CA927416	Cytochrome b5	eugene3.00002479
MTU2TA.P9.G11	0.714149	0.00843	CA931622	Chlorophyll a/b binding protein	estExt_Genewise1_v1.C_LG_V1774
MTU6TR.P10.C03	0.713875	0.00747	CA927553	Serine hydroxymethyltransferase 2	grail3.0003095602
MTU2CA.P5.A11	0.712399	0.0283	CA929956	Thiazole biosynthetic enzyme	gw1.XI.428.1
MTU4TA.P26.H04	0.712234	0.0212	CA932099	Transcription factor, subunit of SRB subcomplex of RNA polymerase II	estExt_fgenesh4_pg.C_LG_I0729
MTUNUL1.P40.D02	0.710456	0.0294	DV465571	Haloacid dehalogenase-like hydrolase	eugene3.00081423
MTU3TS.P1.G01	0.710155	0.0237	CA934016	NomatchFound	NomatchFound
MTU7TL.P16.D10	0.70898	0.0311	CA925309	Plant lipid transfer/seed storage/trypsin-alpha amylase inhibitor,	gw1.VI.2898.1
MTU2TA.P9.C05	0.708676	0.0307	CA931578	Dynein light chain, microtubule movement	estExt_fgenesh4_pm.C_LG_III0116
MTUNUL1.P27.F10	0.708542	0.0207	DV464449	Adenylate kinase	estExt_fgenesh4_pm.C_LG_XV0275
MTU5CS.P3.G04	0.707653	0.0224	CA933119	Glycosyl hydrolase family 17	eugene3.00002053
MTU5CS.P5.D01	0.706704	0.0358	CA933235	Delta7 sterol C-5 desaturase	grail3.0123009201
MTU6TR.P17.A02	0.705739	0.00356	CA928120	No given name	estExt_fgenesh4_pg.C_LG_XVI0075
MTU6TR.P18.H08	0.705063	0.0146	CA928292	No given name	fgenesh4_pg.C_LG_XIV000643
MTU4CA.P25.C09	0.703829	0.0365	CA930676	Glyceraldehyde 3-phosphate dehydrogenase	eugene3.00180991
MTUNUL1.P58.C06	0.702303	0.0241	DY801172	FOG: Predicted E3 ubiquitin ligase	gw1.XVIII.1405.1
MTU4CA.P22.F03	0.702004	0.00713	CA930437	Transcription initiation factor IIF, auxiliary subunit	estExt_Genewise1_v1.C_LG_VII3934
MTU4TA.P22.G10	0.701359	0.0122	CA931775	Photosystem II core complex proteins psbY	estExt_Genewise1_v1.C_LG_X5024
MTU5CS.P5.F08	0.700657	0.00935	CA933258	Threonine/serine dehydratases	estExt_fgenesh4_pg.C_280257
MTUNUL1.P38.C11	0.700408	0.0205	DV465347	Projectin/twitchin and related proteins	eugene3.00141104
MTU4CA.P25.B11	0.696591	0.0198	CA930667	Protein of unknown function DUF393,	gw1.XV.1392.1
MTU4TA.P22.H07	0.696276	0.0187	CA931784	No given name	grail3.0066020701
MTU2TA.P5.D07	0.695402	0.0128	CA931296	Rapid ALkalinization Factor,	grail3.0019005101
MTU2CA.P13.H09	0.693614	0.0294	CA929451	Mangrin, allene oxide cyclase	gw1.IV.4073.1
MTU5CS.P12.F09	0.693414	0.00445	CA932415	NAD-dependent epimerase/dehydratase	eugene3.00880019
MTU5CS.P8.D02	0.693333	0.0215	CA933459	Aquaporin, MIP Family, TIP Subfamily. CDS complete. EST support.	estExt_fgenesh4_pg.C_1630021
MTUNUL1.P8.H08	0.693046	0.0309	DV466680	Ca2+-independent phospholipase A2	estExt_fgenesh4_pm.C_LG_VII0345
MTU6CR.P5.D03	0.692727	0.00966	CA927132	Uncharacterized conserved protein	estExt_fgenesh4_pg.C_LG_II2402
MTU3TS.P6.G02	0.692207	0.0155	CA934369	Chaperonin complex component, TCP-1 theta subunit (CCT8)	estExt_fgenesh4_pg.C_LG_XIII0274
MTU2CA.P15.A10	0.691882	0.0356	CA929525	60S ribosomal protein	eugene3.00070145
MTUNUL1.P5.F12	0.691477	0.0408	DV466365	Lipolytic enzyme, G-D-S-L,	gw1.155.169.1
MTU7TL.P1.E10	0.68994	0.0262	CA925465	PWWP domain protein	gw1.XIII.897.1
MTU5CS.P2.G02	0.689655	0.0118	CA933042	Chlorophyll a/b binding protein 4	eugene3.00110470
MTU5CS.P3.D08	0.688757	0.0167	CA933094	40S ribosomal protein S24	gw1.70.262.1
MTU7TL.P13.C01	0.687348	0.0355	CA925068	Leucine-rich acidic nuclear protein	eugene3.00071071
MTU6TR.P11.H12	0.685905	0.0309	CA927699	Vacuolar sorting protein VPS36	estExt_fgenesh4_pm.C_LG_X0978
MTU4TA.P25.H11	0.684617	0.0355	CA932025	No given name	eugene3.00102371
MTU5CS.P8.C01	0.683019	0.0319	CA933450	Serine/threonine protein phosphatase	gw1.224.14.1
MTU2CA.P11.A03	0.68275	0.0108	CA929241	Histone H2A	gw1.XI.325.1
MTUNUL1.P56.F11	0.681952	0.0296	DY801064	Sphingosine kinase, involved in sphingolipid metabolism	grail3.0039009902
MTU5TS.P21.C10	0.680704	0.0338	CA934614	Nodulin-like protein	gw1.V.273.1
MTU5TS.P22.H05	0.678911	0.0264	CA934720	Aspartyl protease	gw1.II.830.1
MTU5TS.P21.F09	0.678906	0.0123	CA934640	Peroxidase	grail3.0064002301
MTU2TA.P3.E04	0.678411	0.0263	CA931186	Glyoxalase/bleomycin resistance protein/dioxygenase,	estExt_fgenesh4_pm.C_LG_II1160
MTUNUL1.P23.B02	0.677945	0.0324	DV464096	Auxin responsive SAUR protein,	gw1.XIV.699.1
MTU3TS.P5.G12	0.677789	0.0262	CA934300	Histone	estExt_fgenesh4_pm.C_1330011
MTU6CR.P7.F03	0.677089	0.01	CA927324	Mitochondrial transcription termination factor, mTERF	eugene3.00010060
MTU3TS.P12.B03	0.676882	0.0289	CA933753	Nucleoid DNA binding protein, chloroplast, nucellin-like	eugene3.00081080
MTU7CL.P8.B03	0.674546	0.036	CA924634	Uncharacterized conserved protein	eugene3.00100333
MTU6TR.P10.G09	0.673151	0.0174	CA927594	Uncharacterized protein CLU1/cluA/TIF31 involved in mitochondrial morphology/distribution, also found associated with eIF-3	gw1.I.1923.1
MTU5CS.P8.H11	0.673146	0.0294	CA933504	NomatchFound	NomatchFound
MTU7CL.P8.H08	0.673094	0.0365	CA924696	Predicted sugar transporter	estExt_fgenesh4_pg.C_LG_XV0082
MTU4TA.P26.E11	0.672311	0.0345	CA932074	No given name	estExt_Genewise1_v1.C_LG_XVI0292
MTU6TR.P1.E02	0.671686	0.0244	CA928341	Uncharacterized conserved protein	gw1.XI.2522.1
MTU6CR.P16.A07	0.671333	0.0324	CA926523	Peroxidase	fgenesh4_pm.C_LG_V000438
MTU4TA.P21.A11	0.671203	0.00965	CA931641	Homoserine kinase	fgenesh4_pm.C_LG_IX000015
MTU2CA.P13.G09	0.669542	0.0365	CA929441	Chitinase, pathogenesis-related	estExt_Genewise1_v1.C_LG_VI1054
MTU2TA.P7.E03	0.667569	0.0365	CA931452	No given name	fgenesh4_pg.C_scaffold_375900000
MTU6CR.P7.E07	0.667339	0.0311	CA927317	Phenylalanine ammonia-lyase 2	fgenesh4_pg.C_LG_X002043
MTU7CL.P9.B05	0.665632	0.0222	CA924714	Cytochrome b5 DIF-F	estExt_Genewise1_v1.C_401069
MTU7TL.P8.A07	0.660943	0.027	CA925945	Trichohyalin-related	eugene3.00570158
MTU2CA.P11.D11	0.659839	0.0123	CA929275	Glutamate decarboxylase 1	grail3.0038018902
MTU6TR.P2.H06	0.659763	0.0333	CA928454	Isoamyl acetate-hydrolyzing esterase	estExt_Genewise1_v1.C_LG_IV2828
MTU6TR.P6.H06	0.657887	0.0224	CA928793	No given name	eugene3.00640195
MTU5CS.P2.G05	0.657587	0.0224	CA933045	Translation initiation factor 4F, helicase subunit (eIF-4A) and related helicases	grail3.0097004901
MTUNUL1.P45.B01	0.656421	0.0224	DV465933	Predicted E3 ubiquitin ligase	grail3.0005043301
MTU3TS.P2.E05	0.652793	0.0258	CA934077	No given name	estExt_fgenesh4_kg.C_280013
MTUNUL1.P23.C04	0.651925	0.0342	DV464108	Cdc2-related protein kinase	gw1.VIII.1954.1
MTU6CR.P4.H10	0.651625	0.0215	CA927098	Prenylated Rab receptor 2	estExt_fgenesh4_pm.C_LG_VIII0293
MTUNUL1.P51.B08	0.651143	0.0262	DY800626	No given name	grail3.0151001801
MTU2CA.P5.G08	0.650135	0.0166	CA930002	Geranyl diphosphate synthase small subunit	gw1.XV.832.1
MTU6CR.P4.D10	0.648849	0.0294	CA927061	Serine/threonine protein kinase	estExt_Genewise1_v1.C_LG_VI0213
MTU2CA.P13.H07	0.648747	0.0259	CA929449	Uncharacterized conserved protein	estExt_fgenesh4_kg.C_LG_XII0023
MTU4CA.P23.C11	0.648727	0.0222	CA930502	Polyphosphoinositide binding protein	gw1.I.7966.1
MTUNUL1.P65.G02	0.647754	0.0332	DY801672	Oligopeptide transporter OPT family, incomplete CDS, EST support	gw1.XII.905.1
MTU4TA.P26.E08	0.647471	0.0247	CA932071	Matched to LG_XI:144090-144908	NomatchFound
MTU2TA.P7.H09	0.646516	0.0307	CA931484	Cytochrome P450	fgenesh4_pm.C_LG_II000289
MTU3TS.P6.D10	0.646472	0.0391	CA934342	Short chain alcohol dehydrogenase, putative	estExt_fgenesh4_pm.C_LG_VIII0216
MTU5CS.P5.H09	0.640141	0.0324	CA933280	No given name	eugene3.00120584
MTU3TS.P6.E01	0.636402	0.0319	CA934345	No given name	estExt_fgenesh4_pg.C_LG_IX1364
MTU3TS.P2.C06	0.635368	0.000791	CA934062	S-adenosylmethionine synthase	estExt_fgenesh4_pm.C_LG_XIV0257
MTUNUL1.P22.C05	0.633992	0.0263	DV464027	Sterol C5 desaturase	estExt_Genewise1_v1.C_LG_XIV4166
MTU3TS.P6.D11	0.624298	0.0292	CA934343	Aromatic rich glycoprotein, putative	gw1.VIII.359.1
PAL2d	0.624151	0.0264	AF480620	Phenylalanine ammonia-lyase (PAL2 subclone)	estExt_fgenesh4_pg.C_LG_VIII0293
MTU4CA.P24.E11	0.617546	0.00941	CA930612	Hypothetical protein	eugene3.00400379
MTUNUL1.P25.A01	0.603199	0.000875	DV464242	Cinnamoyl-CoA reductase	estExt_fgenesh4_kg.C_LG_III0056
MTU2TA.P13.G04	0.597272	0.000842	CA931010	5-methyltetrahydropteroyltriglutamate-homocysteine S-methyltransferase	estExt_fgenesh4_pg.C_LG_XIII0289
MTU5CS.P10.C05	0.565318	0.00044	CA932227	S-adenosylmethionine synthase	grail3.0050014702
MTU5CS.P3.F03	0.548371	0.00279	CA933108	S-adenosylmethionine synthase	estExt_fgenesh4_pm.C_LG_XIV0257
MTU5CS.P3.D04	0.502439	0.00211	CA933091	Pectin methylesterase, putative	estExt_Genewise1_v1.C_290296
MTUNUL1.P46.F06	0.432915	0.000968	DV466046	Caffeoyl-CoA O-methyltransferase	grail3.0001059501
MTU2TA.P2.H05	0.426515	0.00625	CA931141	Phenylalanine ammonia-lyase 1	estExt_Genewise1_v1.C_280658
